# Supplementary material for: Prevalence estimates of Opisthorchis viverrini and Clonorchis sinensis infection in the Greater Mekong subregion: a systematic review and meta-analysis
Source: Infect Dis Poverty. 2024 May 8;13:33. doi: 10.1186/s40249-024-01201-8 (PMC11077858; doi:10.1186/s40249-024-01201-8)
Supplement: Supplementary file 2 — Supplementary Material 2. [file 40249_2024_1201_MOESM2_ESM.xlsx]

## Sheet: Ov
Opisthorchis viverrini data extraction from article
No.	First author	Publication year	Duration	Country	Province	Region	collection year	collection period	Dx_methods	cases	total	Population type
1	Sornmani S et al.	1973	Before 2000	Thailand	Khon Kaen	Northeast	1972	Before 2000	Others	337	1088	All ages
2	Bunnag T et al.	1980	Before 2000	Thailand	Phitsanulok and Phichit	North	1977	Before 2000	Others	260	1298	All ages
3	Sornmani S et al.	1981	Before 2000	Thailand	Khon Kaen	Northeast	1977-1978	Before 2000	Others	557	2946	All ages
4	Upatham ES et al.	1982	Before 2000	Thailand	Khon Kaen	Northeast	1980	Before 2000	Others	264	281	All ages
5	Upatham ES et al.	1984	Before 2000	Thailand	Khon Kaen	Northeast	1980	Before 2000	Others	1478	1651	All ages
6	Upatham ES et al.	1985	Before 2000	Thailand	Khon Kaen	Northeast	1982	Before 2000	Others	1253	1447	All ages
7	Maleewong W et al.	1992	Before 2000	Thailand	Sakon Nakhon	Northeast	1989	Before 2000	Kato-Katz thick smear	1603	2412	All ages
8	Radomyos P et al.	1994	Before 2000	Thailand	NE	Northeast	1994	Before 2000	Others	628	681	All ages
9	Kobayashi J et al.	1996	Before 2000	Laos	Khammouane	Khammouane	1996	Before 2000	FECT	48	128	Children
10	Pungpak S et al.	1997	Before 2000	Thailand	Prachinburi	Other	1990-1992	Before 2000	Others	913	2028	All ages
11	Vannachone B et al.	1998	Before 2000	Laos	Khammouane	Khammouane	1992	Before 2000	Kato-Katz thick smear	397	669	All ages
12	Radomyos B et al.	1998	Before 2000	Thailand	North region	North	NA	Before 2000	Others	50	431	All ages
13	Kobayashi J et al.	1999	Before 2000	Cambodia	Phnom Penh	Others	1998	Before 2000	FECT and Kato-Katz	4	113	All ages
14	Kobayashi J et al.	2000	2000-2009	Laos	Khammouane	Khammouane	2000	Before 2000	Kato-Katz thick smear	378	671	All ages
15	Waree P et al.	2001	2000-2009	Thailand	Phitsanulok	North	1999-2000	Before 2000	FECT	63	584	All ages
16	Sinuon M et al.	2003	2000-2009	Cambodia	3 provinces: Stung Treng ; Kratie and Kampong Chhnang	Mixed	1996-1999	Before 2000	Kato-Katz thick smear	8	341	Children
17	Sithithaworn P et al.	2003	2000-2009	Thailand	Khon Kaen and Kalasin	Northeast	2000	2000-2009	FECT	47	332	All ages
18	Piangjai S et al.	2003	2000-2009	Thailand	Chiang Mai	North	1997-1998	Before 2000	FECT	4	403	Children
19	Sriamporn S et al.(1)	2004	2000-2009	Thailand	Khon Kaen	Northeast	1990–1995	Before 2000	FECT	43	149	Adults
19	Sriamporn S et al.(2)	2004	2000-2009	Thailand	Khon Kaen	Northeast	1996–2001	Before 2000	FECT	250	1003	Adults
20	Sriamporn S et al.	2005	2000-2009	Thailand	Khon Kaen	Northeast	1992	Before 2000	Others	4422	18,899	Adults
21	Nontasut P et al.	2005	2000-2009	Thailand	Chiang Mai	North	2004	2000-2009	Kato-Katz thick smear	31	697	All ages
22	Sithithaworn P et al.	2006	2000-2009	Laos	Vientiane	Vientiane	1999	Before 2000	FECT	110	261	All ages
23	Sayasone S et al.	2007	2000-2009	Laos	Saravane	Saravane	2004	2000-2009	Kato-Katz thick smear	476	814	All ages
24	Phathammavong O et al.	2007	2000-2009	Laos	Vientiane	Vientiane	2005-2006	2000-2009	Others	54	536	Children
25	Tungtrongchitr A et al.(1)	2007	2000-2009	Thailand	Ubon Ratchathani	Northeast	2007	2000-2009	Kato-Katz thick smear	71	479	All ages
25	Tungtrongchitr A et al.(2)	2007	2000-2009	Thailand	Khon Kaen	Northeast	2007	2000-2009	Kato-Katz thick smear	360	1124	All ages
26	Erlanger TE et al.	2008	2000-2009	Laos	Khammouane and Borikhamsay	Mixed	2001-2002	2000-2009	FECT	46	5107	All ages
27	Nithikathkul C et al.	2009	2000-2009	Thailand	Chiang Mai	North	2007	2000-2009	FECT	17	327	All ages
28	Wattanayingcharoenchai S et al.	2011	2010-2019	Thailand	NE	Northeast	2009	2000-2009	FECT	840	4118	All ages
29	Sayasone S et al.	2011	2010-2019	Laos	Champasack	Champasack	2006	2000-2009	FECT and Kato-Katz	430	669	All ages
30	Wongsawad C et al.	2012	2010-2019	Thailand	Chiang Mai	North	2012	2010-2019	FECT	62	316	All ages
31	Kaewpitoon SJ et al.(a)	2012	2010-2019	Thailand	Nakhon Ratchasima	Northeast	2010-2011	2010-2019	Kato-Katz thick smear	29	1168	All ages
32	Kaewpitoon SJ et al.(b)	2012	2010-2019	Thailand	Surin	Northeast	2011	2010-2019	Kato-Katz thick smear	33	333	Adults
33	Sohn WM et al.	2012	2010-2019	Cambodia	Kratie	Kratie	2011	2010-2019	Kato-Katz thick smear	96	2101	All ages
34	Yong TS et al.	2012	2010-2019	Cambodia	Takeo	Takeo	2006-2010	2010-2019	Kato-Katz thick smear	855	1799	All ages
35	Saengsawang P et al.	2012	2010-2019	Thailand	Yasothon	Northeast	2012	2010-2019	Kato-Katz thick smear	607	1569	All ages
36	Forrer A et al.	2012	2010-2019	Laos	Champasack	Champasack	NA	2010-2019	Kato-Katz thick smear	2060	3371	All ages
37	Songserm N et al.	2012	2010-2019	Thailand	Khon Kaen	Northeast	1990-2001	Before 2000	FECT	4431	9697	Adults
38	Prakobwong S et al.	2012	2010-2019	Thailand	Khon Kaen	Northeast	2011	2010-2019	FECT	7	53	Adults
39	Boonjaraspinyo S et al.	2013	2010-2019	Thailand	Khon Kaen	Northeast	2013	2010-2019	FECT	68	253	All ages
40	Suwannahitatorn P et al.(2)	2013	2010-2019	Thailand	Chachengsao	Other	2009	2000-2009	Kato-Katz thick smear	190	793	All ages
40	Suwannahitatorn P et al.(1)	2013	2010-2019	Thailand	Chachengsao	Other	2007	2000-2009	Kato-Katz thick smear	224	1204	All ages
41	Saengsawang P et al.	2013	2010-2019	Thailand	Yasothon	Northeast	2012	2010-2019	Kato-Katz thick smear	255	684	Adults
42	Vonghachack Y et al.	2015	2010-2019	Laos	Champasack	Champasack	2011	2010-2019	Kato-Katz thick smear	526	729	All ages
43	Puttaruk P et al.	2013	2010-2019	Thailand	Pratumthani	Other	2011-2013	2010-2019	FECT	10	6542	All ages
44	Wongsaroj T et al.	2014	2010-2019	Thailand	National survey	Countrywide	2009	2000-2009	Kato-Katz thick smear	1351	15,555	All ages
45	Miyamoto K et al.	2014	2010-2019	Cambodia	Kampong Cham and Kampong Thom	Mixed	2006-2012	2000-2009	Kato-Katz thick smear	144	535	All ages
46	Thaewnongiew K et al.	2014	2010-2019	Thailand	NE	Northeast	2013	2010-2019	Kato-Katz thick smear	889	3916	Adults
47	Wiriyakijja W et al.	2014	2010-2019	Thailand	Yasothorn	Northeast	2014	2010-2019	Kato-Katz thick smear	79	957	Adults
48	Chaiputcha K et al.	2015	2010-2019	Thailand	Mahasarakham	Northeast	2014	2010-2019	Kato-Katz thick smear	38	254	Adults
49	Vonghachack Y et al.(a)	2017	2010-2019	Laos	Champasack	Champasack	2011-2012	2010-2019	Kato-Katz thick smear	603	994	All ages
50	Kaewpitoon SJ et al.(b)	2015	2010-2019	Thailand	Surin	Northeast	2013-2014	2010-2019	Kato-Katz thick smear	32	510	All ages
51	Sato M et al.(1)	2015	2010-2019	Laos	Savannakhet	Savannakhet	2008	2000-2009	Kato-Katz thick smear	48	125	All ages
51	Sato M et al.(2)	2015	2010-2019	Laos	Savannakhet	Savannakhet	2011	2010-2019	Kato-Katz thick smear	17	82	All ages
52	Vonghachack Y et al.(b1)	2017	2010-2019	Laos	Champasack	Champasack	2016	2010-2019	Kato-Katz thick smear	163	181	All ages
52	Vonghachack Y et al.(b2)	2017	2010-2019	Cambodia	Kratie	Kratie	2016	2010-2019	Kato-Katz thick smear	27	196	All ages
53	Sayasone S et al.	2015	2010-2019	Laos	Champasack	Champasack	2006	2000-2009	FECT and Kato-Katz	315	485	All ages
54	Rujirakul R et al.	2015	2010-2019	Thailand	Surin	Northeast	2012-2013	2010-2019	Kato-Katz thick smear	46	680	All ages
55	Moore CE et al.	2015	2010-2019	Cambodia	Siem Reap	Others	2012	2010-2019	Others	4	865	Children
56	Bless PJ et al.	2015	2010-2019	Cambodia	Phnom Penh	Others	2011	2010-2019	FECT and Kato-Katz	13	228	Children
57	Yospanya A et al.	2015	2010-2019	Thailand	Loei	Northeast	2013	2010-2019	Kato-Katz thick smear	93	595	Adults
58	Kaewpitoon S.J et al.(a)	2016	2010-2019	Thailand	Nakhon Ratchasima	Northeast	2015-2016	2010-2019	Kato-Katz thick smear	12	397	Adults
59	Laymanivong S et al.(1)	2016	2010-2019	Laos	Champasack	Champasack	NA	2010-2019	Kato-Katz thick smear	50	97	All ages
59	Laymanivong S et al.(2)	2016	2010-2019	Laos	Luang Prabang	Luang Prabang	NA	2010-2019	Kato-Katz thick smear	30	121	All ages
59	Laymanivong S et al.(3)	2016	2010-2019	Laos	Khammouane	Khammouane	NA	2010-2019	Kato-Katz thick smear	44	109	All ages
60	Kaewpitoon SJ et al.(b)	2016	2010-2019	Thailand	Nakhon Ratchasima, Chaiyaphum, Khon Kaen	Northeast	2015-2016	2010-2019	Kato-Katz thick smear	17	978	Adults
61	Kaewpitoon SJ et al.(c)	2016	2010-2019	Thailand	Nakhon Phanom	Northeast	2015-2016	2010-2019	Kato-Katz thick smear	12	730	Adults
62	Saengsawang P et al.	2016	2010-2019	Thailand	Yasothon	Northeast	2012	2010-2019	Kato-Katz thick smear	607	1569	Adults
63	Kaewpitoon SJ et al.(d)	2016	2010-2019	Thailand	Nakhon Ratchasima	Northeast	2015	2010-2019	Kato-Katz thick smear	8	355	Adults
64	Kaewpitoon SJ et al.(e)	2016	2010-2019	Thailand	Nakhon Ratchasima	Northeast	2015	2010-2019	Kato-Katz thick smear	1	80	Adults
65	Doi R et al.	2016	2010-2019	Thailand	Sakon Nakhon	Northeast	2013-2014	2010-2019	FECT	42	417	Children
66	Chuangchaiya S et al.	2016	2010-2019	Thailand	Sakolnakorn	Northeast	2016	2010-2019	Others	3	244	Adults
67	Jamjane O et al.	2016	2010-2019	Thailand	Roi-et, Maha Sarakham, Khon Kaen, and Kalasin province	Northeast	2013 -2014	2010-2019	Kato-Katz thick smear	348	2336	All ages
68	Taepongsorat L et al.	2016	2010-2019	Thailand	Khon Kaen	Northeast	2016	2010-2019	FECT	3	240	Adults
69	Prakobwong S et al.	2017	2010-2019	Thailand	Udon Thani	Northeast	2014-2016	2010-2019	FECT	1688	5347	Adults
70	Evdokimov K et al.(1)	2017	2010-2019	Laos	Vientiane, Khammouane and Boulhikhamxay	Mixed	2013-2014	2010-2019	FECT	51	672	All ages
70	Evdokimov K et al.(2)	2017	2010-2019	Laos	Vientiane, Khammouane and Boulhikhamxay	Mixed	2013-2014	2010-2019	FECT	288	748	All ages
71	Kitvatanachai S et al.	2017	2010-2019	Thailand	Krabi	Other	2012	2010-2019	FECT	3	221	Adults
72	Aung WPP et al.	2017	2010-2019	Myanmar	Bago, Mon and Yangon	NA	2015-2016	2010-2019	FECT	18	364	All ages
73	Saiyachak K et al.	2016	2010-2019	Laos	Khammouane	Khammouane	2015	2010-2019	Kato-Katz thick smear	130	237	Adults
74	Saenna P et al.	2017	2010-2019	Thailand	Mahasarakham	Northeast	2017	2010-2019	FECT	178	552	Adults
75	Wanpinyocheep S et al.	2017	2010-2019	Thailand	Samut Prakarn	Other	2012-2013	2010-2019	FECT	3	540	Adults
76	Kaewpitoon S.J.et al.	2018	2010-2019	Thailand	Nakhon Ratchasima	Northeast	2016-2017	2010-2019	FECT	48	403	Adults
77	Nakbun S et al.	2018	2010-2019	Thailand	Nakhon Phanom	Northeast	2014	2010-2019	FECT	75	134	Adults
78	Kaewpitoon N et al.(a)	2018	2010-2019	Thailand	Nakhon Ratchasima	Northeast	2016-2017	2010-2019	Others	46	249	Adults
79	Assavapongpaiboon B et al.	2018	2010-2019	Thailand	Saraburi	Other	2016	2010-2019	FECT	1	263	Children
80	Kaewpitoon N et al.(b)	2018	2010-2019	Thailand	Nakhon Ratchasima, Chaiyaphum, Khon Kaen	Northeast	2016-2017	2010-2019	Others	16	560	Adults
81	Laoraksawong P et al.	2018	2010-2019	Thailand	Khon Kaen	Northeast	2016-2017	2010-2019	FECT	79	387	All ages
82	Panithanang B et al.	2018	2010-2019	Thailand	Nakhon Ratchasima	Northeast	2017	2010-2019	FECT	3	33	All ages
83	Thaewnongiew K et al.	2018	2010-2019	Thailand	Roi-et, Maha Sarakham, Khon Kaen, and Kalasin province	Northeast	2017	2010-2019	Kato-Katz thick smear	161	1645	All ages
84	Sornlorm K et al.	2019	2010-2019	Thailand	NE	Northeast	2016-2017	2010-2019	FECT and Kato-Katz	189	1885	Adults
85	Khieu V et al.(1)	2019	2010-2019	Cambodia	Kampong Cham	Kampong Cham	2000	2000-2009	Others	9	58	All ages
85	KhieuV et al.(2)	2019	2010-2019	Cambodia	Kampong Cham	Kampong Cham	2012	2010-2019	Kato-Katz thick smear	157	658	Children
85	Khieu V et al.(3)	2019	2010-2019	Cambodia	Kampong Cham	Kampong Cham	2013	2010-2019	Kato-Katz thick smear	224	533	Adults
85	Khieu V et al.(4)	2019	2010-2019	Cambodia	Kampong Thom	Kampong Thom	2012	2010-2019	Kato-Katz thick smear	100	287	Adults
85	Khieu V et al.(5)	2019	2010-2019	Cambodia	Kampong Thom	Kampong Thom	2013	2010-2019	Kato-Katz thick smear	8	75	Adults
85	Khieu V et al.(6)	2019	2010-2019	Cambodia	Kampot	Others	2007	2000-2009	Kato-Katz thick smear	0	1006	All ages
85	Khieu V et al.(7)	2019	2010-2019	Cambodia	Kandal	Others	2012	2010-2019	Kato-Katz thick smear	22	518	Adults
85	Khieu V et al.(8)	2019	2010-2019	Cambodia	Kratie	Kratie	1996-97	Before 2000	Kato-Katz thick smear	450	2500	All ages
85	Khieu V et al.(9)	2019	2010-2019	Cambodia	Kratie	Kratie	1997-2010	2000-2009	Kato-Katz thick smear	70	1800	All ages
85	Khieu V et al.(10)	2019	2010-2019	Cambodia	Kratie	Kratie	2000	2000-2009	Others	0	97	Children
85	Khieu V et al.(11)	2019	2010-2019	Cambodia	Kratie	Kratie	2011	2010-2019	FECT and Kato-Katz	6	2175	All ages
85	Khieu V et al.(12)	2019	2010-2019	Cambodia	Modulkiri	Others	2007	2000-2009	Kato-Katz thick smear	0	1063	All ages
85	Khieu V et al.(13)	2019	2010-2019	Cambodia	Preah Vihear	Others	2010	2010-2019	FECT	12	870	All ages
85	Khieu V et al.(14)	2019	2010-2019	Cambodia	Preah Vihear	Others	2010	2010-2019	Kato-Katz thick smear	32	70	All ages
85	Khieu V et al.(15)	2019	2010-2019	Cambodia	Prey Veng	Others	2010	2010-2019	Kato-Katz thick smear	0	207	Adults
85	Khieu V et al.(16)	2019	2010-2019	Cambodia	Ratanakiri	Others	2007	2000-2009	Kato-Katz thick smear	7	1049	All ages
85	Khieu V et al.(17)	2019	2010-2019	Cambodia	Ratanakiri	Others	2012	2010-2019	Kato-Katz thick smear	16	442	Adults
85	Khieu V et al.(18)	2019	2010-2019	Cambodia	Stung Trang	Others	2000	2000-2009	Others	0	94	Children
85	Khieu V et al.(19)	2019	2010-2019	Cambodia	Stung Trang	Others	2007	2000-2009	Kato-Katz thick smear	0	1010	All ages
85	Khieu V et al.(20)	2019	2010-2019	Cambodia	Takeo	Takeo	2005	2000-2009	Kato-Katz thick smear	6	190	Adults
85	Khieu V et al.(21)	2019	2010-2019	Cambodia	Takeo	Takeo	2005	2000-2009	Kato-Katz thick smear	0	437	Children
85	Khieu V et al.(22)	2019	2010-2019	Cambodia	Takeo	Takeo	2005	2000-2009	Kato-Katz thick smear	0	124	Adults
85	Khieu V et al.(23)	2019	2010-2019	Cambodia	Takeo	Takeo	2007	2000-2009	Kato-Katz thick smear	6	1090	All ages
85	Khieu V et al.(24)	2019	2010-2019	Cambodia	baung Kmom	Others	2013	2010-2019	Kato-Katz thick smear	97	230	Adults
85	Khieu V et al.(25)	2019	2010-2019	Cambodia	Countrywide	Others	2013	2010-2019	Kato-Katz thick smear	74	1800	Children
86	Sohn WM et al.	2019	2010-2019	Myanmar	Yangon	NA	2015	2010-2019	Kato-Katz thick smear	14	2057	All ages
87	Thinkhamrop K et al.	2019	2010-2019	Thailand	NE	Northeast	2016-2017	2010-2019	Others	524	3081	Adults
88	Chuangchaiya S et al.	2019	2010-2019	Thailand	Sakon Nakhon and Nakhon Phanom	Northeast	2017	2010-2019	Kato-Katz thick smear	76	495	Adults
89	Sayasone S et al.	2020	2020-present	Laos	Champasack	Champasack	2006	2000-2009	Kato-Katz thick smear	542	640	All ages
90	Rangsin R et al.	2009	2000-2009	Thailand	Chacheongsao	Other	2004	2000-2009	Kato-Katz thick smear	83	526	All ages
91	Kaewpitoon SJ et al.	2019	2010-2019	Thailand	Khon Kaen	Northeast	2018	2010-2019	Others	1	400	All ages
92	Namwong W et al.	2019	2010-2019	Thailand	Sisaket	Northeast	2017	2010-2019	Kato-Katz thick smear	11	68	Adults
93	Nak-ai W et al.	2019	2010-2019	Thailand	Kalasin	Northeast	2016-2017	2010-2019	FECT	7	484	Adults
94	Boondit J et al.	2020	2020-present	Thailand	Sa Kaeo	Northeast	2017	2010-2019	Kato-Katz thick smear	58	1245	All ages
95	Chuangchaiya S et al.	2020	2020-present	Thailand	Nakhon Phanom	Northeast	2018	2010-2019	Kato-Katz thick smear	73	564	Adults
96	Rattanapitoon SK et al.	2020	2020-present	Thailand	Chaiyaphum and Nakhon Ratchasima	Northeast	2018-2019	2010-2019	Others	9	691	Adults
97	Homsana A. et al.	2020	2020-present	Laos	Champasack, Savannakhet and Luang Prabang	Mixed	2018-2019	2010-2019	Kato-Katz thick smear	559	1095	All ages
98	Buathong S et al.	2020	2020-present	Thailand	Chiang Mai	North	2019	2010-2019	Kato-Katz thick smear	145	9570	All ages
99	Prakobwong S et al.(1)	2020	2020-present	Thailand	NE	Northeast	2017	2010-2019	FECT	526	3674	Adults
99	Prakobwong S et al.(2)	2020	2020-present	Thailand	NE	Northeast	2018	2010-2019	FECT	65	419	Adults
99	Prakobwong S et al.(3)	2020	2020-present	Thailand	NE	Northeast	2019	2010-2019	FECT	20	314	Adults
100	Nak-ai W et al.(a)	2020	2020-present	Thailand	Nan	North	2019	2010-2019	Kato-Katz thick smear	73	271	All ages
101	Nak-ai W et al.(b)	2020	2020-present	Thailand	Lampoon	North	2017	2010-2019	FECT	131	442	Adults
102	Wattanawong O et al.	2021	2020-present	Thailand	National survey	Countrywide	2019	2010-2019	FECT	356	16,187	All ages
103	Soncharoen P et al.	2021	2020-present	Thailand	Sisaket	Northeast	2015-2019	2010-2019	FECT	742	9873	Adults
104	Srithai C et al.	2021	2020-present	Thailand	Nakhon Phanom	Northeast	2019	2010-2019	Kato-Katz thick smear	60	250	Adults
105	Kitphati R et al.	2021	2020-present	Thailand	National survey	Countrywide	2014	2010-2019	Kato-Katz thick smear	504	9904	All ages
106	Sungkhabut W et al.	2021	2020-present	Thailand	Buriram and Surin	Northeast	2019	2010-2019	Kato-Katz thick smear	6	1720	Children
107	Kopolrat K.Y. et al.	2022	2020-present	Thailand	Kalasin	Northeast	2018	2010-2019	Kato-Katz thick smear	185	567	Adults
108	Soncharoen P et al.	2022	2020-present	Thailand	Sisaket	Northeast	2020	2020-present	FECT	1	35	Children
109	La N et al.	2022	2020-present	Cambodia	Kratie and Phnom Penh	Mixed	2019-2021	2020-present	FECT	21	366	All ages
110	Sangkaeo and Wattanawong, 2022	2022	2020-present	Thailand	Tak	North	2021	2020-present	FECT	10	449	Adults
111	Nantapulsab T et al.	2022	2020-present	Thailand	Ubonratchathani	Northeast	2019	2010-2019	Kato-Katz thick smear	5	353	Adults
112	Boonkasem U et al.	2022	2020-present	Thailand	Nakornsawan	North	2019-2020	2020-present	FECT	2	583	All ages
113	Boonjaraspinyo S et al.	2023	2020-present	Thailand	Khon Kaen	Northeast	2016	2010-2019	FECT	22	419	Adults
114	Sato M. et al.	2010	2010-2019	Laos	Savannakhet	Savannakhet	2008	2000-2009	Kato-Katz thick smear	48	125	All ages
115	Phongluxa K et al.	2013	2010-2019	Laos	Saravane	Saravane	2010	2010-2019	Kato-Katz thick smear	509	574	All ages
116	Ayé Soukhathammavong P et al.	2015	2010-2019	Laos	Saravane	Saravane	2011	2010-2019	Kato-Katz thick smear	714	840	Adults
117	Yoshida, 2019	2019	2010-2019	Laos	Vientiane	Vientiane	2013	2010-2019	Kato-Katz thick smear	64	164	Children
118	Nakamura S(1)	2017	2010-2019	Laos	Vientiane	Vientiane	2011	2010-2019	Kato-Katz thick smear	73	144	All ages
118	Nakamura S(2)	2017	2010-2019	Laos	Vientiane	Vientiane	2012	2010-2019	Kato-Katz thick smear	80	152	All ages
119	Chai JY and Hongvanthong B	1998	Before 2000	Laos	Champasack	Champasack	1995	Before 2000	Kato-Katz thick smear	60	137	All ages
120	Htun NSN et al.(1)	2018	2010-2019	Laos	Champasack	Champasack	2016	2010-2019	FECT	156	391	Adults
120	Htun NSN et al.(2)	2018	2010-2019	Laos	Saravane	Saravane	2016	2010-2019	FECT	171	396	Adults
120	Htun NSN et al.(3)	2018	2010-2019	Laos	Vientiane	Vientiane	2016	2010-2019	FECT	106	378	Adults
120	HtunNSN et al,(4)	2018	2010-2019	Laos	Luang Prabang	Luang Prabang	2016	2010-2019	FECT	33	363	Adults
121	Niamnuy N et al.	2016	2010-2019	Laos	Champasack	Champasack	NA	2010-2019	FECT	13	217	Adults
122	Giboda M et al.	1991	Before 2000	Laos	Vientiane	Vientiane	1989	Before 2000	Kato-Katz thick smear	194	232	Adults
123	Rim HJ et al.(1)	2003	2000-2009	Laos	Champassak	Champasack	2000-2002	2000-2009	Others	324	1723	Children
123	Rim HJ et al.(2)	2003	2000-2009	Laos	Attapeu	Others	2000-2002	2000-2009	Others	145	819	Children
123	Rim HJ et al.(3)	2003	2000-2009	Laos	Xekong	Others	2000-2002	2000-2009	Others	70	951	Children
123	Rim HJ et al.(4)	2003	2000-2009	Laos	Phongsaly	Others	2000-2002	2000-2009	Others	237	1288	Children
123	Rim HJ et al.(5)	2003	2000-2009	Laos	Savannakhet	Savannakhet	2000-2002	2000-2009	Others	932	3595	Children
123	Rim HJ et al.(6)	2003	2000-2009	Laos	Khammuane	Khammouane	2000-2002	2000-2009	Others	437	1359	Children
123	Rim HJ et al.(7)	2003	2000-2009	Laos	Luangprabang	Luang Prabang	2000-2002	2000-2009	Others	52	2224	Children
123	Rim HJ et al.(8)	2003	2000-2009	Laos	Bolikhamxay	Others	2000-2002	2000-2009	Others	51	1749	Children
123	Rim HJ et al.(9)	2003	2000-2009	Laos	Vientiane	Vientiane	2000-2002	2000-2009	Others	41	1419	Children
123	Rim HJ et al.(10)	2003	2000-2009	Laos	Bokeo	Others	2000-2002	2000-2009	Others	8	1340	Children
123	Rim HJ et al.(11)	2003	2000-2009	Laos	Xayaboury	Others	2000-2002	2000-2009	Others	137	1759	Children
123	Rim HJ et al.(12)	2003	2000-2009	Laos	Xiengkhuang	Others	2000-2002	2000-2009	Others	0	1484	Children
123	Rim HJ et al.(13)	2003	2000-2009	Laos	Vientiane Municipality	Vientiane	2000-2002	2000-2009	Others	433	2837	Children
123	Rim HJ et al.(14)	2003	2000-2009	Laos	Huaphan	Others	2000-2002	2000-2009	Others	2	1431	Children
123	Rim HJ et al.(15)	2003	2000-2009	Laos	Saysomboune	Others	2000-2002	2000-2009	Others	27	1283	Children
123	Rim HJ et al.(16)	2003	2000-2009	Laos	Oudomxay	Others	2000-2002	2000-2009	Others	21	1768	Children
123	Rim HJ et al.(17)	2003	2000-2009	Laos	LuangNamtha	Others	2000-2002	2000-2009	Others	2	1218	Children
123	Rim HJ et al.(18)	2003	2000-2009	Laos	Saravane	Saravane	2000-2002	2000-2009	Others	344	1599	Children
124	Dao TTH et al.	2016	2010-2019	Vietnam	Binh Dinh	NA	2015	2010-2019	Kato-Katz thick smear	11	254	All ages
125	Chuong NV et al.	2000	2000-2009	Vietnam	Phu Yen	NA	1996-2000	Before 2000	Others	95	624	All ages
126	De NV et al.	1996	Before 2000	Vietnam	Phu Yen	NA	1991-1996	Before 2000	Others	247	670	All ages
127	De NV et al.(1)	2003	2000-2009	Vietnam	Da Nang	NA	1994	Before 2000	Others	15	5068	All ages
127	De NV et al.(2)	2003	2000-2009	Vietnam	Dak Lak	NA	1998	Before 2000	Others	49	745	All ages
127	De NV et al.(3)	2003	2000-2009	Vietnam	Dak Lak	NA	1991-1996	Before 2000	Others	114	1494	All ages
128	Songserm N et al.	2021	2010-2019	Thailand	Sisaket	Northeast	2017	2010-2019	FECT	9	47	All ages
129	Kaewpitoon SJ et al.(a)	2015	2010-2019	Laos	Champasack	Champasack	2009-2012	2010-2019	FECT	21	1957	Children

## Sheet: Ov_references
No.	Reference
1	Sornmani S, Vivatanasesth P, Bunnag T, Intarakhao C, and Harinasuta C. "A Study on the Pattern of Socioeconomic and Health Status in Relation to Parasitic Diseases in the Inhabitants around Ubolratana Dam in Northeast Thailand." [In eng]. The Southeast Asian journal of tropical medicine and public health 4, no. 3 (1973-9 1973).
2	Bunnag T., S S, P I, C H: Potential health hazards of the water resources development: a health survey in the Phitsanulok Irrigation Project, Nan River Basin, Northern Thailand. The Southeast Asian journal of tropical medicine and public health 1980, 11(4):559-565.
3	Sornmani, S., F.P. Schelp, P. Vivatanasesth, P. Pongpaew, P. Sritabutra, V. Supawan, N. Vudhivai, S. Egormaiphol, and C. Harinasuta. "An Investigation of the Health and Nutritional Status of the Population in the Nam Pong Water Resource Development Project, Northeast Thailand." Annals of Tropical Medicine and Parasitology 75, no. 3 (1981 1981): 335-46.
4	Upatham, E. S., V. Viyanant, S. Kurathong, W. Y. Brockelman, A. Menaruchi, S. Saowakontha, C. Intarakhao, S. Vajrasthira, and K. S. Warren. "Morbidity in Relation to Intensity of Infection in Opisthorchiasis Viverrini: Study of a Community in Khon Kaen, Thailand." [In eng]. Am J Trop Med Hyg 31, no. 6 (Nov 1982): 1156-63.
5	Upatham ES, Viyanant V, Kurathong S, Rojborwonwitaya J, Brockelman WY, Ardsungnoen S, Lee P, and Vajrasthira S. Relationship between Prevalence and Intensity of Opisthorchis Viverrini Infection, and Clinical Symptoms and Signs in a Rural Community in North-East Thailand. Vol. 62, Switzerland, 1984.
6	Upatham ES, , Brockelman WY, Viyanant V, Lee P, Kaengraeng R, and Prayoonwiwat B. "Incidence of Endemic Opisthorchis Viverrini Infection in a Village in Northeast Thailand." [In eng]. The American journal of tropical medicine and hygiene 34, no. 5 (1985-9 1985): 903-6.
7	Maleewong W, Intapan P, Wongwajana S, Sitthithaworn P, Pipitgool V, Wongkham C, and Daenseegaew W. "Prevalence and Intensity of Opisthorchis Viverrini in Rural Community near the Mekong River on the Thai-Laos Border in Northeast Thailand." [In eng]. Journal of the Medical Association of Thailand = Chotmaihet thangphaet 75, no. 4 (1992-4 1992): 231-5.
8	Radomyos, P., B. Radomyos, and A. Tungtrongchitr. "Multi-Infection with Helminths in Adults from Northeast Thailand as Determined by Posttreatment Fecal Examination of Adult Worms." TROPICAL MEDICINE AND PARASITOLOGY 45, no. 2 (JUN 1994): 133-35.
9	Kobayashi J, Vannachone B, Xeutvongsa A, Manivang K, Ogawa S, Sato Y, and Pholsena K. "Prevalence of Intestinal Parasitic Infection among Children in Two Villages in Lao Pdr." [In eng]. The Southeast Asian journal of tropical medicine and public health 27, no. 3 (1996-9 1996): 562-5.
10	Pungpak, S., C. Viravan, B. Radomyos, K. Chalermrut, C. Yemput, W. Plooksawasdi, M. Ho, T. Harinasuta, and D. Bunnag. "Opisthorchis Viverrini Infection in Thailand: Studies on the Morbidity of the Infection and Resolution Following Praziquantel Treatment." [In eng]. Am J Trop Med Hyg 56, no. 3 (Mar 1997): 311-4.
11	Vannachone, B., J. Kobayashi, S. Nambanya, K. Manivong, S. Inthakone, and Y. Sato. "An Epidemiological Survey on Intestinal Parasite Infection in Khammouane Province, Lao Pdr, with Special Reference to Strongyloides Infection." [In eng]. Southeast Asian J Trop Med Public Health 29, no. 4 (Dec 1998): 717-22.
12	Radomyos, B., T. Wongsaroj, P. Wilairatana, P. Radomyos, R. Praevanich, V. Meesomboon, and P. Jongsuksuntikul. "Opisthorchiasis and Intestinal Fluke Infections in Northern Thailand." [In eng]. Southeast Asian J Trop Med Public Health 29, no. 1 (Mar 1998): 123-7.
13	Kobayashi, Jun, Kunihiko Chinen, Sim Samidt, Keiji Higa, M Chinen, Yoshiya Sato, and Chokei Yoshida. "Prevalence of Intestinal Parasite Infection in Toul Roka Village, Phnom Penh Municipality Cambodia." Japanese Journal of Tropical Medicine and Hygiene 27 (1999 1999): 517-19.
14	Kobayashi, J., B. Vannachone, Y. Sato, K. Manivong, S. Nambanya, and S. Inthakone. "An Epidemiological Study on Opisthorchis Viverrini Infection in Lao Villages." Southeast Asian Journal of Tropical Medicine and Public Health 31, no. 1 (2000 2000): 128-32.
15	Waree P, Polseela P, Pannarunothai S, and Pipitgool V. "The Present Situation of Paragonimiasis in Endemic Area in Phitsanulok Province." [In eng]. The Southeast Asian journal of tropical medicine and public health 32 (2001 2001): 51-4.
16	Sinuon, M., M. T. Anantaphruti, and D. Socheat. "Intestinal Helminthic Infections in Schoolchildren in Cambodia." [In English]. Southeast Asian Journal of Tropical Medicine and Public Health 34, no. 2 (2003): 254-58.
17	Sithithaworn, P., T. Srisawangwong, S. Tesana, W. Daenseekaew, J. Sithithaworn, Y. Fujimaki, and K. Ando. "Epidemiology of Strongyloides Stercoralis in North-East Thailand: Application of the Agar Plate Culture Technique Compared with the Enzyme-Linked Immunosorbent Assay." TRANSACTIONS OF THE ROYAL SOCIETY OF TROPICAL MEDICINE AND HYGIENE 97, no. 4 (JUL-AUG 2003): 398-402.
18	Piangjai S, Sukontason K, and Sukontason KL. "Intestinal Parasitic Infections in Hill-Tribe Schoolchildren in Chiang Mai, Northern Thailand." [In eng]. The Southeast Asian journal of tropical medicine and public health 34 (2003 2003): 90-3.
19	Sriamporn, S., P. Pisani, V. Pipitgool, K. Suwanrungruang, S. Kamsa-ard, and D. H. Parkin. "Prevalence of Opisthorchis Viverrini Infection and Incidence of Cholangiocarcinoma in Khon Kaen, Northeast Thailand." [In English]. Tropical Medicine and International Health 9, no. 5 (2004): 588-94.
20	Sriamporn, S., D. M. Parkin, P. Pisani, V. Vatanasapt, K. Suwanrungruang, P. Kamsa-ard, P. Pengsaa, et al. "A Prospective Study of Diet, Lifestyle, and Genetic Factors and the Risk of Cancer in Khon Kaen Province, Northeast Thailand: Description of the Cohort." [In English]. Asian Pacific journal of cancer prevention : APJCP 6, no. 3 (2005): 295-303.
21	Nontasut, P., C. Muennoo, S. Sa-nguankiat, S. Fongsri, and A. Vichit. "Prevalence of Strongyloides in Northern Thailand and Treatment with Ivermectin Vs Albendazole." [In eng]. Southeast Asian J Trop Med Public Health 36, no. 2 (Mar 2005): 442-4.
22	Sithithaworn, P., K. Sukavat, B. Vannachone, K. Sophonphong, P. Ben-Embarek, T. Petney, and R. Andrews. "Epidemiology of Food-Borne Trematodes and Other Parasite Infections in a Fishing Community on the Nam Ngum Reservoir, Lao Pdr." [In eng]. Southeast Asian J Trop Med Public Health 37, no. 6 (Nov 2006): 1083-90.
23	Sayasone, S., P. Odermatt, N. Phoumindr, X. Vongsaravane, V. Sensombath, R. Phetsouvanh, X. Choulamany, and M. Strobel. "Epidemiology of Opisthorchis Viverrini in a Rural District of Southern Lao Pdr." Article. Transactions of the Royal Society of Tropical Medicine and Hygiene 101, no. 1 (2007): 40-47.
24	Phathammavong, O., A. Moazzam, D. Xaysomphoo, A. Phengsavanh, and C. Kuroiwa. "Parasitic Infestation and Nutritional Status among Schoolchildren in Vientiane, Lao Pdr." JOURNAL OF PAEDIATRICS AND CHILD HEALTH 43, no. 10 (OCT 2007): 689-94.
25	Tungtrongchitr, A., C. Chiworaporn, R. Praewanich, P. Radomyos, and J. J. Boitano. "The Potential Usefulness of the Modified Kato Thick Smear Technique in the Detection of Intestinal Sarcocystosis During Field Surveys." [In eng]. Southeast Asian J Trop Med Public Health 38, no. 2 (Mar 2007): 232-8.
26	Erlanger, T. E., S. Sayasone, G. R. Krieger, S. Kaul, P. Sananikhom, M. Tanner, P. Odermatt, and J. Utzinger. "Baseline Health Situation of Communities Affected by the Nam Theun 2 Hydroelectric Project in Central Lao Pdr and Indicators for Monitoring." Article. International Journal of Environmental Health Research 18, no. 3 (2008): 223-42.
27	Nithikathkul, C., W. Pumidonming, S. Wannapinyosheep, S. Tesana, S. Chaiprapathong, and C. Wongsawad. "Opisthorchis Viverrini Infection in Minute Intestinal Fluke Endemic Areas of Chiang Mai Province, Thailand." Article. Asian Biomedicine 3, no. 2 (2009): 187-91.
28	Wattanayingcharoenchai, S., C. Nithikathkul, T. Wongsaroj, L. Royal, and P. Reungsang. "Geographic Information System of Opisthorchis Viverrini in Northeast Thailand." Asian Biomedicine 5, no. 5 (2011 2011): 687-91.
29	Sayasone, S., T. K. Mak, M. Vanmany, O. Rasphone, P. Vounatsou, J. Utzinger, K. Akkhavong, and P. Odermatt. "Helminth and Intestinal Protozoa Infections, Multiparasitism and Risk Factors in Champasack Province, Lao People's Democratic Republic." Article. PLoS Neglected Tropical Diseases 5, no. 4 (2011): e1037.
30	Wongsawad, C., A. Phalee, W. Noikong, S. Chuboon, and C. Nithikathkul. "Co-Infection with Opisthorchis Viverrini and Haplorchis Taichui Detected by Human Fecal Examination in Chomtong District, Chiang Mai Province, Thailand." PARASITOLOGY INTERNATIONAL 61, no. 1 (MAR 2012): 56-59.
31	Kaewpitoon, S. J., R. Rujirakul, and N. Kaewpitoon. "Prevalence of Opisthorchis Viverrini Infection in Nakhon Ratchasima Province, Northeast Thailand." ASIAN PACIFIC JOURNAL OF CANCER PREVENTION 13, no. 10 (2012): 5245-49.
32	Kaewpitoon, S. J., R. Rujirakul, N. Ueng-arporn, L. Matrakool, N. Namwichaisirikul, S. Churproong, P. Wongkaewpothong, et al. "Community-Based Cross-Sectional Study of Carcinogenic Human Liver Fluke in Elderly from Surin Province, Thailand." Article. Asian Pacific Journal of Cancer Prevention 13, no. 9 (2012): 4285-88.
33	Sohn, W. M., T. S. Yong, K. S. Eom, K. H. Pyo, M. Y. Lee, H. Lim, S. Choe, et al. "Prevalence of Opisthorchis Viverrini Infection in Humans and Fish in Kratie Province, Cambodia." ACTA TROPICA 124, no. 3 (DEC 2012): 215-20.
34	Yong TS, Shin EH, Chai JY, Sohn WM, Eom KS, Lee DM, Park K, et al. "High Prevalence of Opisthorchis Viverrini Infection in a Riparian Population in Takeo Province, Cambodia." [In eng]. The Korean journal of parasitology 50, no. 2 (2012-6 2012): 173-6.
35	Saengsawang P, Promthet S, and Bradshaw P. "Prevalence of Ov Infection in Yasothon Province, Northeast Thailand." [In eng]. Asian Pacific journal of cancer prevention : APJCP 13, no. 7 (2012 2012): 3399-402.
36	Forrer, A., S. Sayasone, P. Vounatsou, Y. Vonghachack, D. Bouakhasith, S. Vogt, R. Glaser, et al. "Spatial Distribution of, and Risk Factors for, Opisthorchis Viverrini Infection in Southern Lao Pdr." Article. PLoS Neglected Tropical Diseases 6, no. 2 (2012): e1481.
37	Songserm, N., S. Promthet, P. Sithithaworn, C. Pientong, T. Ekalaksananan, P. Chopjitt, and D. M. Parkin. "Risk Factors for Cholangiocarcinoma in High-Risk Area of Thailand: Role of Lifestyle, Diet and Methylenetetrahydrofolate Reductase Polymorphisms." CANCER EPIDEMIOLOGY 36, no. 2 (APR 2012): E89-E94.
38	Puttaruk P. and Sirisabhabhorn K."The Prevalence of Helminths and Protozoan Infectionsamong Patients Attending at Thammasat University Hospital During the Year 2011 to 2013" [In Thai]. Thai Science and Technology Journal.no.6, (2013):861-70
39	Boonjaraspinyo, S., T. Boonmars, B. Kaewsamut, N. Ekobol, P. Laummaunwai, R. Aukkanimart, N. Wonkchalee, A. Juasook, and P. Sriraj. "A Cross-Sectional Study on Intestinal Parasitic Infections in Rural Communities, Northeast Thailand." [In eng]. Korean J Parasitol 51, no. 6 (Dec 2013): 727-34.
40	Suwannahitatorn, P., S. Klomjit, T. Naaglor, P. Taamasri, R. Rangsin, S. Leelayoova, and M. Mungthin. "A Follow-up Study of Opisthorchis Viverrini Infection after the Implementation of Control Program in a Rural Community, Central Thailand." [In eng]. Parasit Vectors 6 (Jun 20 2013): 188.
41	Saengsawang, P., S. Promthet, and P. Bradshaw. "Infection with Opisthorchis Viverrini and Use of Praziquantel among a Working-Age Population in Northeast Thailand." ASIAN PACIFIC JOURNAL OF CANCER PREVENTION 14, no. 5 (2013): 2963-66.
42	Vonghachack, Y., S. Sayasone, D. Bouakhasith, K. Taisayavong, K. Akkavong, and P. Odermatt. "Epidemiology of Strongyloides Stercoralis on Mekong Islands in Southern Laos." [In eng]. Acta Trop 141, no. Pt B (Jan 2015): 289-94.
43	Prakobwong, S., A. Dongyasopa, S. Nilsiri. "Epidemiology of Liver Fluke Opisthorchis viverrini in Luerng Pluay Villagem Muang District, Khon Kaen Province" [In Thai]. Udon Thani Rajabhat University Journal of Science and Technology no.1, (2012):27-38
44	Wongsaroj, T., C. Nithikathkul, W. Rojkitikul, W. Nakai, L. Royal, and P. Rammasut. "National Survey of Helminthiasis in Thailand." Article. Asian Biomedicine 8, no. 6 (2014): 779-83.
45	Miyamoto, K., M. Kirinoki, H. Matsuda, N. Hayashi, Y. Chigusa, M. Sinuon, C. M. Chuor, and V. Kitikoon. "Field Survey Focused on Opisthorchis Viverrini Infection in Five Provinces of Cambodia." Article. Parasitology International 63, no. 2 (2014): 366-73.
46	Thaewnongiew, K., S. Singthong, S. Kutchamart, S. Tangsawad, S. Promthet, S. Sailugkum, and N. Wongba. "Prevalence and Risk Factors for Opisthorchis Viverrini Infections in Upper Northeast Thailand." [In eng]. Asian Pac J Cancer Prev 15, no. 16 (2014): 6609-12.
47	Wiriyakijja W,. "Knowledge, risk behavior and Liver fluke prevalence, of Yasothorn province" [In Thai] Dis Control J . 2014 Jun. 30 ;40(2):179-90.
48	Chaiputcha, K., S. Promthet, and P. Bradshaw. "Prevalence and Risk Factors for Infection by Opisthorchis Viverrini in an Urban Area of Mahasarakham Province, Northeast Thailand." Article. Asian Pacific Journal of Cancer Prevention 16, no. 10 (2015): 4173-76.
49	Vonghachack, Y., P. Odermatt, K. Taisayyavong, S. Phounsavath, K. Akkhavong, and S. Sayasone. "Transmission of Opisthorchis Viverrini, Schistosoma Mekongi and Soil-Transmitted Helminthes on the Mekong Islands, Southern Lao Pdr." Infect Dis Poverty 6, no. 1 (Sep 4 2017): 131.
50	Kaewpitoon, S. J., N. Kaewpitoon, R. Rujirakul, N. Ueng-arporn, L. Matrakool, and T. Tongtawee. "The Carcinogenic Liver Fluke Opisthorchis Viverrini among Rural Community People in Northeast Thailand: A Cross-Sectional Descriptive Study Using Multistage Sampling Technique." Article. Asian Pacific Journal of Cancer Prevention 16, no. 17 (2015): 7803-07.
51	Sato, M., T. Pongvongsa, S. Sanguankiat, T. Yoonuan, J. Kobayashi, B. Boupha, F. Nishimoto, et al. "Patterns of Trematode Infections of Opisthorchis Viverrini (Opisthorchiidae) and Haplorchis Taichui (Heterophyidae) in Human Populations from Two Villages in Savannakhet Province, Lao Pdr." JOURNAL OF HELMINTHOLOGY 89, no. 4 (JUL 2015): 439-45.
52	Vonghachack, Y., S. Sayasone, V. Khieu, R. Bergquist, G. J. van Dam, P. T. Hoekstra, P. L. A. M. Corstjens, et al. "Comparison of Novel and Standard Diagnostic Tools for the Detection of Schistosoma Mekongi Infection in Lao People's Democratic Republic and Cambodia." Article. Infectious Diseases of Poverty 6, no. 1 (2017): 127.
53	Sayasone, S., J. Utzinger, K. Akkhavong, and P. Odermatt. "Repeated Stool Sampling and Use of Multiple Techniques Enhance the Sensitivity of Helminth Diagnosis: A Cross-Sectional Survey in Southern Lao People's Democratic Republic." Article. Acta Tropica 141, no. Part B (2015): 315-21.
54	Rujirakul, R., N. Ueng-arporn, S. J. Kaewpitoon, R. A. Loyd, S. Kaewthani, and N. Kaewpitoon. "Risk Areas of Liver Flukes in Surin Province of Thailand Using Geographic Information System." [In eng]. J Med Assoc Thai 98 Suppl 4 (May 2015): S22-6.
55	Moore, C. E., P. Nget, M. Saroeun, S. Kuong, S. Chanthou, V. Kumar, R. Bousfield, et al. "Intestinal Parasite Infections in Symptomatic Children Attending Hospital in Siem Reap, Cambodia." Article. PLoS ONE 10, no. 5 (2015): e0123719.
56	Bless, Philipp J., Fabian Schär, Virak Khieu, Stefanie Kramme, Sinuon Muth, Hanspeter Marti, and Peter Odermatt. "High Prevalence of Large Trematode Eggs in Schoolchildren in Cambodia." Acta Tropica 141 (2015/01/01/ 2015): 295-302.
57	Yospanya A, Sailugkum S, Junmah B, Thaewnongiew K."Prevalence and risk factors of Opisthorchis viverrini infection in Loei Province, 2013" [In Thai]. journal of the office of dpc7 khon kaen.no.1, (2015):89-97
58	Kaewpitoon SJ, Sawaspol S, Phandee MC, Phandee W, Phanurak W, Rujirakul R, Wakkuwattapong P, Matrakool L, Tongtawee T, Panpimanmas S et al: Analysis of Risk Areas of Opisthorchis viverrini in Rural Communities by Using SUT-OV-001. J Med Assoc Thai 2016, 99 Suppl 7:S138-143.
59	Laymanivong S, Hangvanthong B, Insisiengmay B, Vanisaveth V, Laxachack P, Jongthawin J, Sanpool O, Thanchomnang T, Sadaow L, Phosuk I et al: First molecular identification and report of genetic diversity of Strongyloides stercoralis, a current major soil-transmitted helminth in humans from Lao People's Democratic Republic. PARASITOLOGY RESEARCH 2016, 115(8):2973-2980.
60	Kaewpitoon SJ, Rujirakul R, Wakkuwattapong P, Matrakool L, Tongtawee T, Panpimanmas S, Pengsaa P, Jomkoa D, Joosiri A, Kaewpitoon N: Opisthorchis viverrini infection among people in the border areas of three provinces, northeast of thailand. Asian Pacific Journal of Cancer Prevention 2016, 17(6):2973-2977.
61	Kaewpitoon SJ, Rujirakul R, Wakkuwattapong P, Matrakool L, Tongtawee T, Panpimanmas S, Kujapun J, Norkaew J, Photipim M, Ponphimai S et al: Overweight relation to liver fluke infection among rural participants from 4 districts of Nakhon Ratchasima province, Thailand. Asian Pacific Journal of Cancer Prevention 2016, 17(5):2565-2571.
62	Saengsawang P, Promthet S, Bradshaw P: Reinfection by Opisthorchis Viverrini after Treatment with Praziquantel. Asian Pacific journal of cancer prevention : APJCP 2016, 17(2):857-862.
63	Kaewpitoon SJ, Rujirakul R, Loyd RA, Panpimanmas S, Matrakool L, Tongtawee T, Kompor P, Norkaew J, Chavengkun W, Kujapan J et al: Re-Examination of Opisthorchis viverrini in Nakhon Ratchasima Province, Northeastern Thailand, Indicates Continued Needs for Health Intervention. Asian Pac J Cancer Prev 2016, 17(1):231-234.
64	Kaewpitoon SJ, Kaewpitoon N, Rujirakul R, Wakkuwattapong P, Matrakul L, Tongtawee T, Loyd RA, Norkaew J, Kujapun J, Chavengkun W et al: Nurses and television as sources of information effecting behavioral improvement regarding liver flukes in Nakhon Ratchasima Province, Thailand. Asian Pacific Journal of Cancer Prevention 2016, 17(3):1097-1102.
65	Doi R, Itoh M, Chakhatrakan S, Uga S: Epidemiological investigation of parasitic infection of schoolchildren from six elementary schools in Sakon Nakhon Province, Thailand. Kobe Journal of Medical Sciences 2016, 62(5):E120-E128.
66	Chuangchaiya, S. (2016). ความชุกของหนอนพยาธิใบไม้ตับในตำบลเชียงเครือ อำเภอเมือง จังหวัดสกลนคร. [In Thai]. Creative Science, 8(3), 301–309.
67	แจ่มจันทร์ อ, แถวโนนงิ้ว เ, สิงห์ทอง เ, หลายทวีวัฒน์ ล, จันทร์มหา บ, จันทร์ประเสริฐ ว, สว่างแจ้ง อ. The prevalent of Helminthiasis and Opisthorchis viverrini infectious in risk area in Regional Health 7. [In Thai]. Dis Control J. 2016 Mar. 31
68	Taepongsorat, L. (2016). ความชุกของ โรคติดเชื้อหนอนพยาธิ ในพื้นที่ตำบลซำสูง จังหวัดขอนแก่น ประเทศไทย Prevalence of parasitic infection in Sum Sung sub-district, Khon Kaen Province, Thailand. [In Thai].Creative Science, 8(2), 211–215.
69	Prakobwong S, Gunnula W, Chaipibool S, Nimala B, Sangthopo J, Sirivetthumrong N, Ribas A: Epidemiology of Opisthorchis viverrini in an endemic area of Thailand, an integrative approach. Helminthologia (Poland) 2017, 54(4):298-306.
70	Evdokimov K, Sayasinh K, Nouanthong P, Vilivong K, Samountry B, Phonekeo D, Strobel M, Haegeman F, Heimann P, Muller CP et al: Low and disparate seroprotection after pentavalent childhood vaccination in the Lao People's Democratic Republic: a cross-sectional study. Clinical Microbiology and Infection 2017, 23(3):197-202.
71	Kitvatanachai S, Taylor A, Rhongbutsri P, Pongstaporn W: Determine the prevalence of intestinal and soil-transmitted helminths using different copromicroscopic techniques in Krabi Province, Thailand. Asian Pacific Journal of Tropical Disease 2017, 7(12):719-723.
72	Aung WPP, Htoon TT, Tina HH, Thinn KK, Sanpool O, Jongthawin J, Sadaow L, Phosuk I, Rodpai R, Intapan PM et al: First report and molecular identification of Opisthorchis viverrini infection in human communities from Lower Myanmar. PLOS ONE 2017, 12(5).
73	Saiyachak K, Tongsotsang S, Saenrueang T, Moore MA, Promthet S: Prevalence and Factors Associated with Opisthorchis viverrini Infection in Khammouane Province, Lao PDR. Asian Pac J Cancer Prev 2016, 17(3):1589-1593.
74	Saenna P, Hurst C, Echaubard P, Wilcox BA, Sripa B: Fish sharing as a risk factor for Opisthorchis viverrini infection: Evidence from two villages in north-eastern Thailand. Infectious Diseases of Poverty 2017, 6(1).
75	วรรณภิญโญชีพ ส, ฉางทรัพย์ บ, นิธิเกตุกุล ช. Prevalence of Intestinal Parasitic Infections in Employees of Manufacturing Industries in Samut Prakarn Province. [In Thai]. HCUJOURNAL . 2017 Jun. 28
76	Kaewpitoon SJ, Sangwalee W, Kujapun J, Norkaew J, Chuatanam J, Ponphimai S, Chavengkun W, Padchasuwan N, Meererksom T, Tongtawee T et al: Active screening of gastrointestinal helminth infection in migrant workers in Thailand. JOURNAL OF INTERNATIONAL MEDICAL RESEARCH 2018, 46(11):4560-4568.
77	Nakbun S, Thongkrajai P, Nithikathkul C: Risk factors for Opisthorchis viverrini infection in Nakhon Phanom, Thailand, where the infection is highly endemic. Asian Biomedicine 2018, 12(1):45-51.
78	Kaewpitoon N, Kaewpitoon S, Meererksom T, Chan-Aran S, Sangwalee W, Norkaew J, Chuatanam J, Kujapan J, Padchasuwan N, Tongtawee T et al: Detection of Opisthorchis viverrini infection among the ASEAN population in Thailand using a verbal screening test and fecal concentrator kit. Iranian Journal of Parasitology 2018, 13(2):258-266.
79	Assavapongpaiboon B, Bunkasem U, Sanprasert V, Nuchprayoon S: A cross-sectional study on intestinal parasitic infections in children in suburban public primary schools, Saraburi, the central region of Thailand. American Journal of Tropical Medicine and Hygiene 2018, 98(3):763-767.
80	Kaewpitoon N, Kaewpitoon SJ, Meererksom T, Chan-Aran S, Sangwalee W, Kujapun J, Norkaew J, Chuatanam J, Ponpimai S, Pothipim M et al: Detection of risk groups for carcinogenic liver fluke infection by verbal screening questionnaire using a mobile application. Asian Pacific Journal of Cancer Prevention 2018, 19(7):2013-2019.
81	Laoraksawong P, Sanpool O, Rodpai R, Thanchomnang T, Kanarkard W, Maleewong W, Kraiklang R, Intapan PM: Current high prevalences of Strongyloides stercoralis and Opisthorchis viverrini infections in rural communities in northeast Thailand and associated risk factors. BMC PUBLIC HEALTH 2018, 18.
82	Panithanang B, Srithongklang W, Kompor P, Pengsaa P, Kaewpitoon N, Wakkhuwattapong P, Kaewpitoon SJ: The Effect of Health Behavior Modification Program for Liver Fluke Prevention among the Risk Group in Rural Communities, Thailand. Asian Pac J Cancer Prev 2018, 19(9):2673-2680.
83	แถวโนนงิ้ว เ., มงคลสินธุ์ เ. และ จันทลักษณ์ ส. 2019. การประเมินตำบลจัดการสุขภาพในการเฝ้าระวังป้องกันแก้ไขปัญหาโรคพยาธิใบไม้ตับ และมะเร็งท่อน้ำดี เขตสุขภาพที่ 7. [In Thai] journal of the office of dpc7 khon kaen.. 25, 3 (2019), 77–87
84	Sornlorm K, Loahasiriwong W, Sithithaworn P, Thinkhamrop W: Influence of geographic, knowledge and behavioral factors on Opisthorchis viverrini infection in the Northeast of Thailand. Asian Pacific Journal of Tropical Medicine 2019, 12(11):499-506.
85	Khieu V, Fürst T, Miyamoto K, Yong TS, Chai JY, Huy R, Muth S, Odermatt P: Is Opisthorchis viverrini Emerging in Cambodia? In: Advances in Parasitology. vol. 103; 2019: 31-73.
86	Sohn WM, Jung BK, Hong SJ, Lee KH, Park JB, Kim HS, Cho S, Htoon TT, Tin HH, Chai JY: Low-grade endemicity of opisthorchiasis, yangon, myanmar. Emerging Infectious Diseases 2019, 25(7):1435-1437.
87	Thinkhamrop K, Khuntikeo N, Sithithaworn P, Thinkhamrop W, Wangdi K, Kelly MJ, Suwannatrai AT, Gray DJ: Repeated praziquantel treatment and Opisthorchis viverrini infection: a population-based cross-sectional study in northeast Thailand. INFECTIOUS DISEASES OF POVERTY 2019, 8.
88	Chuangchaiya S, Laoprom N, Idris ZM: Prevalence and associated risk factors of opisthorchis viverrini infections in rural communities along the nam kam river of northeastern thailand. Tropical Biomedicine 2019, 36(1):81-93.
89	Sayasone S, Kling K, Southisavath P, Utzinger J, Oroth R, Odermatt P: Morbidity associated with Schistosoma mekongi and concurrent helminth infection in Lao People's Democratic Republic. Acta Tropica 2020, 204:105324.
90	Rangsin R, Mungthin M, Taamasri P, Mongklon S, Aimpun P, Naaglor T, Leelayoova S: Incidence and risk factors of Opisthorchis viverrini infections in a rural community in Thailand. American Journal of Tropical Medicine and Hygiene 2009, 81(1):152-155.
91	Kaewpitoon SJ, Ponphimai S, Pechdee P, Thueng-In K, Khiaowichit J, Meererksom T, Wakhuwatapong P, Bukkhunthod P, Leng M, Namhong T et al: The prevalence of intestinal helminth infection in rural subdistricts of northeastern Thailand. Trop Biomed 2019, 36(1):152-164.
92	Namwong, W. ., Songserm, N. ., & Bureelerd, O. . (2019). Prevalence and risk behaviors of Opisthorchis viverrini reinfection of people in Sisaket Province.[In Thai] UBRU Journal for Public Health Research, 8(2), 13–20.
93	Nak-ai, W., Srithongtae,S.,Wisetmora,A.,Wattanawong,O.."Parasite Infection Rate among Population and Intermediate Hosts in the Area of the Efficiency Improvement of Water Storage Project, Lampao Dam, Kalasin" [In Thai]. Multidisciplinary journal for health.no.1, (2019):51-61
94	Boondit J, Suwannahitatorn P, Siripattanapipong S, Leelayoova S, Mungthin M, Tan-Ariya P, Piyaraj P, Naaglor T, Ruang-Areerate T: An Epidemiological Survey of Opisthorchis viverrini Infection in a Lightly Infected Community, Eastern Thailand. Am J Trop Med Hyg, 102(4):838-843.
95	Chuangchaiya S, Navanesan S, Jaichuang S, Rahim MAFA, Idris ZM: Current prevalence of opisthorchis viverrini infection and associated risk factors in Nakhon Phanom Province, Northeastern Thailand. Tropical Biomedicine 2020, 37(4):986-999.
96	Rattanapitoon SK, Pechdee P, Boonsuya A, Meererksom T, Wakkhuwatapong P, Leng M, Namhong T, Taweepakdeechot A, Yardcharoen N, Srithongklang W et al: Prevalence and intensity of helminths among inhabitants of the Chi River and Lahanna Water reservoir areas of Northeastern Thailand. Tropical Biomedicine 2020, 37(3):730-743.
97	Homsana A, Odermatt P, Southisavath P, Yajima A, Sayasone S: Cross-reaction of POC-CCA urine test for detection ofSchistosoma mekongiin Lao PDR: a cross-sectional study. INFECTIOUS DISEASES OF POVERTY 2020, 9(1).
98	S Buathong, K P, T R-A, N S, T T, M M, P S: Genetic Differentiation of Opisthorchis-Like Eggs in Northern Thailand Using Stool Specimens Under National Strategic Plan to Control
99	Prakobwong S, Suwannatrai K: Reduction of reinfection rates with opisthorchis viverrini through a three-year management program in endemic areas of northeastern Thailand. Korean Journal of Parasitology 2020, 58(5):527-535.
100	Nak-ai W, Suiharn S, Tala W. The factors associated with helminthic infection among people at Bo Kluea District, Nan Province. [In Thai].Dis Control J. 2020 Dec. 23;46(4):414-29.
101	Nak-ai W. “The Prevalence of Helminthes Infection Among Host and Intermediate Hosts at Mae-Soi Water Gate Project, Lampoon Province Year 2016-17”. [In Thai] journal of the office of dpc7 khon kaen. 27 2020.(3):22-37.
102	Wattanawong O, Iamsirithaworn S, Kophachon T, Nak-Ai W, Wisetmora A, Wongsaroj T, Dekumyoy P, Nithikathkul C, Suwannatrai AT, Sripa B: Current status of helminthiases in Thailand: A cross-sectional, nationwide survey, 2019. Acta Trop 2021, 223:106082.
103	Soncharoen P, Thanasai J, Kamtoom W, Chuenkomol S, Da ZV, Nithikathkul C: Helminthiasis Prevalence Based on GIS along Thai-Cambodian Border in Phusing District, Sisaket Province, Thailand. International Journal of Geoinformatics 2021, 17(5):109-121.
104	Srithai C, Chuangchaiya S, Jaichuang S, Idris ZM: Prevalence of opisthorchis viverrini and its associated risk factors in the phon sawan district of Nakhon Phanom province, Thailand. Iranian Journal of Parasitology 2021, 16(3):474-482.
105	Kitphati R, Watanawong O, Wongsaroj T, Nithikathkul C: National Program of Opisthorchiasis in Thailand; Situation and Policy Strategy. International Journal of Geoinformatics 2021, 17(2):61-68.
106	บุญเกษม อ., ศรีรุ่งเรือง ส., อายุโย ป. และ สรรประเสริฐ ว. 2022. ความชุกและปัจจัยเสี่ยงของการติดเชื้อปรสิตในลำไส้ของประชากร ในพื้นที่อำเภอพยุหะคีรี จังหวัดนครสวรรค์ ช่วงปี พ.ศ. 2562-2563. [In Thai]วารสารกรมวิทยาศาสตร์การแพทย์. 64, 3 (ก.ย. 2022), 147–159.
107	Kopolrat KY, Singthong S, Khuntikeo N, Loilome W, Worasith C, Homwong C, Wangboon C, Yasaka P, Eamudomkarn C, Pitaksakulrat O et al: Performance of Mini Parasep® SF stool concentrator kit, Kato-Katz, and formalin-ethyl acetate concentration methods for diagnosis of opisthorchiasis in Northeast Thailand. Parasites and Vectors 2022, 15(1).
108	Soncharoen P, Thanasai J, Kamtoom W, Chuenkomol S, Da ZV, Nithikathkul C: Helminthiasis Prevalence Based on GIS along Thai-Cambodian Border in Phusing District, Sisaket Province, Thailand. International Journal of Geoinformatics 2021, 17(5):109-121.
109	La N, M L, K R, P P, A B, P A, SK R: Intestinal parasitic infections and risk factors among the population in Cambodia. Tropical biomedicine 2022, 39(4):539-546.
110	แสงแก้ว ค. . และ วัฒนวงษ์ อ. ., “ความชุกโรคหนอนพยาธิในประชาชน และโฮสต์กึ่งกลางในสิ่งแวดล้อมบริเวณพื้นที่โครงการอ่างเก็บน้ำแม่สอดตอนบน อำเภอแม่สอด จังหวัดตาก ”[In Thai], dpcphs, ปี 9, ฉบับที่ 1, น. 19, เม.ย. 2022.
111	Nantapulsabn T,Phoochamchote W, Deangsa P, Juanchaiyaphum P,Phutthasen S,Manee K."Prevalence of Helminth Infection in Working Age GroupsinUbon Ratchathani Province" [In Thai]. Journal ofHealth Sciences Scholarship. Vol.9,No.2., (2022):33-50
112	บุญเกษม อ.; ศรีรุ่งเรือง ส.; อายุโย ป.; สรรประเสริฐ ว. ความชุกและปัจจัยเสี่ยงของการติดเชื้อปรสิตในลำไส้ของประชากร ในพื้นที่อำเภอพยุหะคีรี จังหวัดนครสวรรค์ ช่วงปี พ.ศ. 2562-2563. [In Thai] วารสารกรมวิทยาศาสตร์การแพทย์, Nonthaburi, Thailand, v. 64, n. 3, p. 147–159, 2022.
113	Boonjaraspinyo S, Boonmars T, Ekobol N, Artchayasawat A, Sriraj P, Aukkanimart R, Pumhirunroj B, Sripan P, Songsri J, Juasook A et al: Prevalence and Associated Risk Factors of Intestinal Parasitic Infections: A Population-Based Study in Phra Lap Sub-District, Mueang Khon Kaen District, Khon Kaen Province, Northeastern Thailand. Tropical Medicine and Infectious Disease 2023, 8(1).
114	Sato M, Pongvongsa T, Sanguankiat S, Yoonuan T, Dekumyoy P, Kalambaheti T, Keomoungkhoun M, Phimmayoi I, Boupha B, Moji K et al: Copro-DNA diagnosis of Opisthorchis viverrini and Haplorchis taichui infection in an endemic area of Lao PDR. Southeast Asian J Trop Med Public Health 2010, 41(1):28-35.
115	Phongluxa K, Xayaseng V, Vonghachack Y, Akkhavong K, van Eeuwijk P, Odermatt P: Helminth infection in southern Laos: high prevalence and low awareness. Parasit Vectors 2013, 6(1):328.
116	Ayé Soukhathammavong P, Rajpho V, Phongluxa K, Vonghachack Y, Hattendorf J, Hongvanthong B, Rasaphon O, Sripa B, Akkhavong K, Hatz C et al: Subtle to severe hepatobiliary morbidity in Opisthorchis viverrini endemic settings in southern Laos. Acta Tropica 2015, 141:303-309.
117	Yoshida I, Horie O, Akkhavong K: Predictors of hookworm and Opisthorchis viverrini infection among adolescents in urban Laos: a cross-sectional study. Res Rep Trop Med 2019, 10:31-41.
118	S Nakamura: [Present Situation of Opisthorchiasis in Vientiane Capital, Lao Peoples' Democratic Republic]. Nihon eiseigaku zasshi Japanese journal of hygiene 2017, 72(2):101-105.
119	Chai JY, Hongvanthong B: A small-scale survey of intestinal helminthic infections among the residents near Pakse, Laos. Korean J Parasitol 1998, 36(1):55-58.
120	Htun NSN, Odermatt P, Paboriboune P, Sayasone S, Vongsakid M, Phimolsarn-Nusith V, Tran XD, Ounnavong PS, Andriama-Hefasoa N, Senvanpan ND et al: Association between helminth infections and diabetes mellitus in adults from the Lao People's Democratic Republic: a cross-sectional study. Infect Dis Poverty 2018, 7(1):105.
121	Niamnuy N, Kaewthamasorn M, Congpuong K, Phaytanavanh B, Lohsoonthorn V: Prevalence and associated risk factors of intestinal parasites in humans and domestic animals across borders of Thailand and Lao PDR: Focus on hookworm and threadworm. Southeast Asian Journal of Tropical Medicine and Public Health 2016, 47(5):901-911.
122	Giboda M, Ditrich O, Scholz T, Viengsay T, Bouaphanh S: Current status of food-borne parasitic zoonoses in Laos. Southeast Asian J Trop Med Public Health 1991, 22 Suppl:56-61.
123	HJ Rim, JY C, DY M, SY C, KS E, SJ H, WM S, TS Y, G D, H S et al: Prevalence of intestinal parasite infections on a national scale among primary schoolchildren in Laos. Parasitology research 2003, 91(4):267-272.
124	Dao TTH, Bui TV, Abatih EN, Gabriël S, Nguyen TTG, Huynh QH, Nguyen CV, Dorny P: Opisthorchis viverrini infections and associated risk factors in a lowland area of Binh Dinh Province, Central Vietnam. Acta Tropica 2016, 157:151-157.
125	Chuong NV, Tuan BV, Chau LV, and collaborators. Detection of Opisthorchis viverrini in the Coastal Plain of Central Vietnam. Summary Record of Scientific Research Works 1996-2000, National Institue of Malariology, Parasitology and Entomoogy. 2000: 628-35
126	De NV, Lam KY, Chau LV, et al. Liver fluke infection and changes of its infection rates after specific treatment. Summary Record of Scientific Research Works 1991-1996, National Institue of Malariology, Parasitology and Entomoogy. 1996; 2:69-77
127	De NV, Murrell KD, Cong le D, Cam PD, Chau le V, Toan ND, Dalsgaard A: The food-borne trematode zoonoses of Vietnam. Southeast Asian J Trop Med Public Health 2003, 34 Suppl 1:12-34.
128	Songserm N, Korsura P, Woradet S, Ali A: Risk Communication Through Health Beliefs for Preventing Opisthorchiasis-Linked Cholangiocarcinoma: A Community-Based Intervention in Multicultural Areas of Thailand. Asian Pacific Journal of Cancer Prevention 2021, 22(10):3181-3187.
129	Kaewpitoon SJ, Loyd RA, Kaewpitoon N: Home healthcare program for soil-transmitted helminthiasis in schoolchildren along the Mekong River basin. Journal of the Medical Association of Thailand 2015, 98:S1-S8.
