# Supplementary material for: Prevalence estimates of Opisthorchis viverrini and Clonorchis sinensis infection in the Greater Mekong subregion: a systematic review and meta-analysis
Source: Infect Dis Poverty. 2024 May 8;13:33. doi: 10.1186/s40249-024-01201-8 (PMC11077858; doi:10.1186/s40249-024-01201-8)
Supplement: Supplementary file 3 — Supplementary Material 3. [file 40249_2024_1201_MOESM3_ESM.xlsx]

## Sheet: Cs
Clonorchis sinensis data extraction from article
No.	First author	Publication year	Duration	Country	Province	collection year	Period	Dx_methods	cases	total	Population type
1	Yu SH et al.	2003	2000-2009	China-Guangxi	Guangxi	2003	2000-2009	Kato-Katz thick smears	491	1552	All ages
2	Nontasut P et al.	2003	2000-2009	Vietnam	Thanh Hoa	2003	2000-2009	Kato-Katz thick smears	124	721	Adults
3	Trung DD et al.	2007	2000-2009	Vietnam	Nam Dinh	2005	2000-2009	Kato-Katz thick smears	17	33	All ages
4	Yajima A et al.	2009	2000-2009	Vietnam	Hoa Binh	2007	2000-2009	Kato-Katz thick smears	2	151	Adults
5	Li XM et al.	2011	2010-2019	China-Guangxi	Guangxi	2004	2000-2009	Kato-Katz thick smears	573	15,455	All ages
6	Chen Y.D. et al.	2012	2010-2019	China-Guangxi	Guangxi	2003	2000-2009	Kato-Katz thick smears	20563	217,829	All ages
7	Qian MB et al.(1)	2014	2010-2019	China-Guangxi	Guangxi	1989	Before 2000	Kato-Katz thick smears	465	2361	All ages
7	Qian MB et al.(2)	2014	2010-2019	China-Guangxi	Guangxi	2002	2000-2009	Kato-Katz thick smears	518	1700	All ages
7	Qian MB et al.(3)	2014	2010-2019	China-Guangxi	Guangxi	2011	2010-2019	Kato-Katz thick smears	1598	3437	All ages
8	Lai DH et al.	2016	2010-2019	China-Guangxi	Guangxi	2005	2000-2009	Kato-katz, ultrasound	14234	144,073	All ages
9	Fang YY et al.	2008	2000-2009	China-Guangxi	China	2004	2000-2009	Kato-Katz thick smears	1365	13,990	All ages
10	Jeon HK et al.	2012	2010-2019	China-Guangxi	Guangxi	2010	2010-2019	Kato-Katz thick smears	428	718	All ages
11	Vinh HQ et al.	2017	2010-2019	Vietnam	Ninh Binh	2015	2010-2019	Kato-Katz thick smears	84	510	Adults
12	Zhu TJ et al.	2020	2020-present	China-Guangxi	Guangxi	2016	2010-2019	Kato-Katz	1245	18,720	All ages
13	Sun J et al.	2020	2020-present	China-Guangxi	Guangxi	2019	2010-2019	Kato-Katz thick smears	728	2521	All ages
14	Nguyen TTB et al.	2020	2020-present	Vietnam	Yen Bai and Thanh Hoa	2018	2010-2019	Kato-Katz thick smears	340	841	Adults
15	Xin H et al.	2021	2020-present	China-Guangxi	Guangxi	2018	2010-2019	Kato-Katz thick smears	1109	2282	All ages
16	Jiang ZH et al.	2021	2020-present	China-Guangxi	Guangxi	2019	2010-2019	Kato-Katz thick smears	1662	15,683	All ages
17	Qian MB et al.	2021	2020-present	China-Guangxi	Guangxi	2012	2010-2019	Kato-Katz thick smears	460	696	All ages
18	Xu M et al.	2021	2020-present	China-Guangxi	Guangxi	2017	2010-2019	Modified Kato-Katz thick smear	405	1977	All ages
19	Qian MB et al.	2022	2020-present	China-Guangxi	Guangxi	2012	2010-2019	Kato-Katz thick smears	781	1295	All ages
20	Liu D et al.	2015	2020-present	China-Guangxi	Guangxi	2013	2010-2019	two direct smearing sections and one iodine-stained sectio	1292	6236	All ages
21	LÜ GL et al.(1)	2021	2020-present	China-Guangxi	China	2016	2010-2019	Kato-Katz thick smears	756	6308	All ages
21	LÜ GL et al.(2)	2021	2020-present	China-Guangxi	China	2017	2010-2019	Kato-Katz thick smears	394	6230	All ages
21	LÜ GL et al.(3)	2021	2020-present	China-Guangxi	China	2018	2010-2019	Kato-Katz thick smears	670	6110	All ages
21	LÜ GL et al.(4)	2021	2020-present	China-Guangxi	China	2019	2010-2019	Kato-Katz thick smears	680	6781	All ages
21	LÜ GL et al.(5)	2021	2020-present	China-Guangxi	China	2020	2020 to present	Kato-Katz thick smears	497	6242	All ages
22	Li Z et al.	2022	2020-present	China-Guangxi	China	2016	2010-2019	Kato-Katz thick smears	1109	2282	All ages
23	Kino H et al.	1998	Before 2000	Vietnam	Ninh Binh	1998	Before 2000	Kato-Katz thick smears	42	360	All ages
24	Hong ST et al.	2001	2000-2009	China-Guangxi	Guangxi	1999	Before 2000	Kato-Katz thick smears	69	100	All ages
25	Verle P et al.	2003	2000-2009	Vietnam	Hoa Binh	1999	Before 2000	FECT	126	2522	All ages
26	Thi Cam TD et al.	2008	2000-2009	Vietnam	Ninh Binh	1999-2000	Before 2000	Kato-Katz thick smears	301	1155	All ages

## Sheet: Cs_references
No.	Reference
1	Yu SH, M K, XM L, LQ X, CG L, L R: Epidemiological investigation on Clonorchis sinensis in human population in an area of South China. Japanese journal of infectious diseases 2003, 56(4):168-171.
2	Nontasut P., TV T, J W, MT A, W F, N I, NV D: Social and behavioral factors associated with Clonorchis infection in one commune located in the Red River Delta of Vietnam. The Southeast Asian journal of tropical medicine and public health 2003, 34(2):269-273.
3	Trung Dung D, Van De N, Waikagul J, Dalsgaard A, Chai JY, Sohn WM, Murrell KD: Fishborne zoonotic intestinal trematodes, Vietnam. Emerg Infect Dis 2007, 13(12):1828-1833.
4	Yajima A, Cong DT, Trung DD, Cam TDT, Montresor A: Cost comparison of rapid questionnaire screening for individuals at risk of clonorchiasis in low- and high-prevalence communities in northern Vietnam. Transactions of the Royal Society of Tropical Medicine and Hygiene 2009, 103(5):447-451.
5	Li X-M, C Y-D, O Y, Z H-M, L R, M W: Overview of human clonorchiasis sinensis in China. The Southeast Asian journal of tropical medicine and public health 2011, 42(2):248-254.
6	Chen YD, Zhou CH, Xu LQ: Analysis of the results of two nationwide surveys on clonorchis sinensis infection in China. Biomedical and Environmental Sciences 2012, 25(2):163-166.
7	Qian MB: Clonorchiasis control: starting from awareness. Infect Dis Poverty 2014, 3:33.
8	Lai DH, Hong XK, Su BX, Liang C, Hide G, Zhang X, Yu X, Lun ZR: Current status of Clonorchis sinensis and clonorchiasis in China. Trans R Soc Trop Med Hyg 2016, 110(1):21-27.
9	Fang YY, YD C, XM L, J W, QM Z, CW R: [Current prevalence of Clonorchis sinensis infection in endemic areas of China]. Zhongguo ji sheng chong xue yu ji sheng chong bing za zhi = Chinese journal of parasitology & parasitic diseases 2008, 26(2):99-103, 109.
10	Jeon HK, Lee D, Park H, Min DY, Rim HJ, Zhang HM, Yang YC, Li XM, Eom KS: Human Infections with Liver and Minute Intestinal Flukes in Guangxi, China: Analysis by DNA Sequencing, Ultrasonography, and Immunoaffinity Chromatography. KOREAN JOURNAL OF PARASITOLOGY 2012, 50(4):391-394.
11	Vinh HQ, Phimpraphai W, Tangkawattana S, Smith JF, Kaewkes S, Dung DT, Duong TT, Sripa B: Risk factors for Clonorchis sinensis infection transmission in humans in northern Vietnam: A descriptive and social network analysis study. Parasitology International 2017, 66(2):74-82.
12	Zhu TJ, Chen YD, Qian MB, Zhu HH, Huang JL, Zhou CH, Zhou XN: Surveillance of clonorchiasis in China in 2016. ACTA TROPICA 2020, 203.
13	Sun J, Xin H, Jiang Z, Qian M, Duan K, Chen Y, Li S, Li W, Huang S, Gan X et al: High endemicity of clonorchis sinensis infection in Binyang County, Southern China. PLoS Neglected Tropical Diseases 2020, 14(8):1-14.
14	Nguyen TTB, Dermauw V, Dahma H, Bui DT, Le TTH, Phi NTT, Lempereur L, Losson B, Vandenberg O, Do DT et al: Prevalence and risk factors associated with Clonorchis sinensis infections in rural communities in northern Vietnam. PLOS NEGLECTED TROPICAL DISEASES 2020, 14(8).
15	Xin H, Yang Y, Jiang Z, Qian M, Chen Y, Li S, Cowling BJ, Sun J, Li Z: An investigation of Human Clonorchiasis prevalence in an Endemic County in Guangxi Zhuang Autonomous Region, China, 2016. Food and Waterborne Parasitology 2021, 22.
16	Jiang ZH, XL W, GL L, WW Z, Y L, WQ T, HY W, FQ O, YL S, YC Y et al: High prevalence of Clonorchis sinensis infection in Guangxi, Southern China. Tropical medicine and health 2021, 49(1):6.
17	Qian MB, Li HM, Jiang ZH, Yang YC, Lu MF, Wei K, Wei SL, Chen Y, Zhou CH, Chen YD et al: Severe hepatobiliary morbidity is associated with clonorchis sinensis infection: The evidence from a cross-sectional community study. PLoS Neglected Tropical Diseases 2021, 15(1):1-14.
18	Xu M, Y J, J Y, S C, Y S, J C: Risk Factors for Clonorchis sinensis Infection in Residents of Binyang, Guangxi: A Cross-Sectional and Logistic Analysis Study. Frontiers in public health 2021, 9:588325.
19	Qian M-B, Zhou C-H, Jiang Z-H, Yang Y-C, Lu M-F, Wei K, Wei S-L, Chen Y, Li H-M, Zhou X-N: Epidemiology and determinants of Clonorchis sinensis infection: A community-based study in southeastern China. Acta Tropica 2022, 233:106545.
20	Liu D-Y, Lu Z-C, Liu X-Q, Zhan T-Z, Tang L-L, Liao D-J, Shen J-Q, He S-S, Shi H-H, Li Y-W: Comparative analysis of intestinal parasitic infections of outpatients in Guangxi medical university affiliated hospital in 2005 and 2013. International Journal of Clinical and Experimental Medicine 2015, 8(9):16640-16645.
21	LÜ Guo-li, WAN Xiao-ling, LIU Jian, OU Fang-qi, WEI Hai-yan, ZHANG Wei-wei, LIN Yuan, TANGWen-qian, SHIYun-liang, LIU Duo, MENG Jun, YANG Yi-chao, JIANGZhi-hua. Analysis on clonorchiasis surveillance in Guangxi Zhuang Autonomous Region from 2016 to 2020[J]. Journal of Tropical Diseases and Parasitology, 2021, 19(3): 121-126.
22	Li Z, Xin H, Qian M-B, Sun J, Yang Y, Chen Y, Yu J, Chen Y, Huang Z, Hay SI et al: Clonorchis sinensis Reinfection Rate and Reinfection Determinants: A Prospective Cohort Study in Hengxian County, Guangxi, China. Journal of Infectious Diseases 2022, 225(3):481-491.
23	Kino H, H I, N VD, L VC, DT S, HT H, ND T, LD C, M S: Epidemiology of clonorchiasis in Ninh Binh Province, Vietnam. The Southeast Asian journal of tropical medicine and public health 1998, 29(2):250-254.
24	Hong ST, HJ R, DY M, X L, J X, Z F, SH L: Control of clonorchiasis by repeated treatments with praziquantel, vol. 39. Korea (South); 2001.
25	Verle P, A K, NV D, NQ T, K D, HT K, P D: Prevalence of intestinal parasitic infections in northern Vietnam. Tropical medicine & international health : TM & IH 2003, 8(10):961-964.
26	Thi Cam TD, Yajima A, Viet KN, Montresor A: Prevalence, intensity and risk factors for clonorchiasis and possible use of questionnaires to detect individuals at risk in northern Vietnam. Transactions of the Royal Society of Tropical Medicine and Hygiene 2008, 102(12):1263-1268.
